# Supplementary material for: 3-Bromo­pyridin-2-amine
Source: Acta Crystallogr Sect E Struct Rep Online. 2012 Jan 14;68(Pt 2):o385. doi: 10.1107/S1600536811055541 (PMC3275062; doi:10.1107/S1600536811055541)
Supplement: Supplementary file 1 [file e-68-0o385-sup1.cif]

##############################################################################
#                                                                            #
# This CIF contains the data in a paper accepted for publication in          #
# Acta Crystallographica Section E. It conforms to the requirements of       #
# Notes for Authors for Acta Crystallographica Section E, and has been       #
# peer reviewed under the auspices of the IUCr Commission on Journals.       #
#                                                                            #
# Full details of the Crystallographic Information File format               #
# are given in the paper "The Crystallographic Information File (CIF):       #
# a New Standard Archive File for Crystallography" by S. R. Hall, F. H.      #
# Allen and I. D. Brown [Acta Cryst. (1991), A47, 655-685].                  #
#                                                                            #
# The current version of the core CIF dictionary is obtainable from          #
# ftp://ftp.iucr.org/pub/cif_core.dic.                                       #
#                                                                            #
# Software is freely available for graphical display of the structure(s)     #
# in this CIF. For information consult the CIF software page                 #
# http://www.iucr.org/resources/cif/software.                                #
#                                                                            #
# This file may be used for bona fide research purposes within the           #
# scientific community so long as proper attribution is given to the journal # 
# article from which it was obtained.                                        #
#                                                                            #
##############################################################################
data_global
_audit_creation_method     'WinGX routine CIF_UPDATE'
_audit_conform_dict_name     cif_core.dic
_audit_conform_dict_version     2.3
_journal_date_recd_electronic     2011-12-19
_journal_date_accepted     2011-12-24
_journal_name_full     'Acta Crystallographica, Section E'
_journal_year     2012
_journal_volume     68
_journal_issue      2
_journal_page_first     o385
_journal_page_last     o385
_journal_paper_category     QO
_journal_paper_doi     10.1107/S1600536811055541
_journal_coeditor_code     ZJ2050
_publ_contact_author_name     'Lemmerer, Andreas'
_publ_contact_author_address
;
Molecular Sciences Institute
School of Chemistry
University of the Witwatersrand
Private Bag 3
PO Wits
2050
South Africa
;
_publ_contact_author_email     andreas.lemmerer@wits.ac.za
_publ_contact_author_fax     '27(11)7176749'
_publ_contact_author_phone     '27(11)7176711'
_publ_section_title
;
3-Bromopyridin-2-amine
;
loop_
    _publ_author_name
    _publ_author_address
    'Johnson, Marcelle'
;
Molecular Sciences Institute
School of Chemistry
University of the Witwatersrand, Johannesburg
PO Wits 2050
South Africa
;
    'Lemmerer, Andreas'
;
Molecular Sciences Institute
School of Chemistry
University of the Witwatersrand, Johannesburg
PO Wits 2050
South Africa
;
data_I
_audit_creation_method     'WinGX routine CIF_UPDATE'
_chemical_name_systematic
;
3-Bromopyridin-2-amine
;
_chemical_formula_moiety     'C5 H5 Br N2'
_chemical_formula_sum     'C5 H5 Br N2'
_chemical_formula_iupac     'C5 H5 Br N2'
_chemical_formula_weight     173.02
_symmetry_cell_setting     monoclinic
_symmetry_space_group_name_H-M     'P 21/c'
_symmetry_space_group_name_Hall     '-P 2ybc'
loop_
    _space_group_symop_operation_xyz
    'x, y, z'
    '-x, y+1/2, -z+1/2'
    '-x, -y, -z'
    'x, -y-1/2, z-1/2'
_cell_length_a     12.2179(6)
_cell_length_b     4.0007(2)
_cell_length_c     12.8451(6)
_cell_angle_alpha     90
_cell_angle_beta     109.731(3)
_cell_angle_gamma     90
_cell_volume     591.01(5)
_cell_formula_units_Z     4
_cell_measurement_reflns_used     2888
_cell_measurement_theta_min     3.23
_cell_measurement_theta_max     28.31
_cell_measurement_temperature     173(2)
_exptl_crystal_description     plate
_exptl_crystal_colour     brown
_exptl_crystal_size_max     0.5
_exptl_crystal_size_mid     0.4
_exptl_crystal_size_min     0.09
_exptl_crystal_density_diffrn     1.945
_exptl_crystal_density_meas     ?
_exptl_crystal_density_method     'not measured'
_exptl_crystal_F_000     336
_exptl_absorpt_coefficient_mu     6.836
_exptl_absorpt_correction_type     integration
_exptl_absorpt_process_details     '(XPREP; Bruker, 2004)'
_exptl_absorpt_correction_T_min     0.1313
_exptl_absorpt_correction_T_max     0.5782
_exptl_special_details
;
Numerical integration absorption corrections based on indexed crystal faces were
applied using the <i>XPREP</i> routine (Bruker, 2004)
;
_diffrn_ambient_temperature     173(2)
_diffrn_radiation_type     MoK\a
_diffrn_radiation_wavelength     0.71073
_diffrn_measurement_device_type     'Bruker SMART APEXII CCD area-detector'
_diffrn_measurement_method     '\w scans'
_diffrn_reflns_number     5622
_diffrn_reflns_av_R_equivalents     0.0931
_diffrn_reflns_theta_min     1.77
_diffrn_reflns_theta_max     27.98
_diffrn_reflns_theta_full     27.98
_diffrn_measured_fraction_theta_max     1
_diffrn_measured_fraction_theta_full     1
_diffrn_reflns_limit_h_min     -16
_diffrn_reflns_limit_h_max     15
_diffrn_reflns_limit_k_min     -5
_diffrn_reflns_limit_k_max     5
_diffrn_reflns_limit_l_min     -16
_diffrn_reflns_limit_l_max     16
_diffrn_standards_number     0
_reflns_number_total     1428
_reflns_number_gt     1200
_reflns_threshold_expression     I>2sigma(I)
_refine_ls_structure_factor_coef     Fsqd
_refine_ls_matrix_type     full
_refine_ls_R_factor_gt     0.034
_refine_ls_wR_factor_ref     0.0821
_refine_ls_goodness_of_fit_ref     0.993
_refine_ls_restrained_S_all     0.993
_refine_ls_number_reflns     1428
_refine_ls_number_parameters     81
_refine_ls_number_restraints     0
_refine_ls_hydrogen_treatment     mixed
_refine_ls_weighting_scheme     calc
_refine_ls_weighting_details
                 'calc w=1/[\s^2^(Fo^2^)+(0.0479P)^2^] where P=(Fo^2^+2Fc^2^)/3'
_refine_ls_shift/su_max     0
_refine_diff_density_max     1.044
_refine_diff_density_min     -0.769
_refine_ls_extinction_method     none
loop_
    _atom_type_symbol
    _atom_type_description
    _atom_type_scat_dispersion_real
    _atom_type_scat_dispersion_imag
    _atom_type_scat_source
    C C 0.0033 0.0016 'International Tables Vol C Tables 4.2.6.8 and 6.1.1.4'
    H H 0 0 'International Tables Vol C Tables 4.2.6.8 and 6.1.1.4'
    N N 0.0061 0.0033 'International Tables Vol C Tables 4.2.6.8 and 6.1.1.4'
    Br Br -0.2901 2.4595 'International Tables Vol C Tables 4.2.6.8 and 6.1.1.4'
_computing_data_collection     'APEX2 (Bruker, 2005)'
_computing_cell_refinement     'SAINT-Plus (Bruker, 2004)'
_computing_data_reduction     'SAINT-Plus and XPREP (Bruker 2004)'
_computing_structure_solution     'SHELXS97 (Sheldrick, 2008)'
_computing_structure_refinement     'SHELXL97 (Sheldrick, 2008)'
_computing_molecular_graphics
;
ORTEP-3 for Windows (Farrugia, 1997) and DIAMOND (Brandenburg,
1999)
;
_computing_publication_material
;
WinGX (Farrugia, 1999) and PLATON (Spek, 2009)
;
loop_
    _atom_site_type_symbol
    _atom_site_label
    _atom_site_fract_x
    _atom_site_fract_y
    _atom_site_fract_z
    _atom_site_U_iso_or_equiv
    _atom_site_adp_type
    _atom_site_calc_flag
    _atom_site_refinement_flags
    _atom_site_occupancy
    _atom_site_disorder_assembly
    _atom_site_disorder_group
    C C2 0.8182(2) 0.4235(7) 0.4926(2) 0.0288(6) Uani d . 1 . .
    C C3 0.7048(2) 0.3668(6) 0.4912(2) 0.0267(5) Uani d . 1 . .
    C C4 0.6702(2) 0.4704(7) 0.5771(2) 0.0309(6) Uani d . 1 . .
    H H4 0.5934 0.4287 0.5763 0.037 Uiso calc R 1 . .
    C C5 0.7499(3) 0.6374(7) 0.6653(2) 0.0327(6) Uani d . 1 . .
    H H5 0.729 0.7168 0.7258 0.039 Uiso calc R 1 . .
    C C6 0.8602(3) 0.6833(7) 0.6615(2) 0.0334(6) Uani d . 1 . .
    H H6 0.915 0.7976 0.7215 0.04 Uiso calc R 1 . .
    N N1 0.8956(2) 0.5781(6) 0.5793(2) 0.0325(5) Uani d . 1 . .
    N N2 0.8547(3) 0.3359(7) 0.4077(2) 0.0386(6) Uani d . 1 . .
    Br Br1 0.59557(2) 0.15619(6) 0.36599(2) 0.03201(13) Uani d . 1 . .
    H H2S 0.923(3) 0.345(7) 0.415(3) 0.030(9) Uiso d . 1 . .
    H H2A 0.820(4) 0.210(8) 0.362(4) 0.043(11) Uiso d . 1 . .
loop_
    _atom_site_aniso_label
    _atom_site_aniso_U_11
    _atom_site_aniso_U_22
    _atom_site_aniso_U_33
    _atom_site_aniso_U_12
    _atom_site_aniso_U_13
    _atom_site_aniso_U_23
    C2 0.0309(14) 0.0294(12) 0.0253(12) 0.0002(11) 0.0084(11) 0.0031(10)
    C3 0.0271(14) 0.0256(12) 0.0238(12) 0.0031(9) 0.0039(11) 0.0034(9)
    C4 0.0282(14) 0.0331(13) 0.0319(13) 0.0070(11) 0.0107(11) 0.0076(12)
    C5 0.0359(16) 0.0376(15) 0.0250(13) 0.0059(11) 0.0109(12) 0.0036(10)
    C6 0.0343(16) 0.0367(15) 0.0273(13) -0.0010(12) 0.0079(12) 0.0002(11)
    N1 0.0286(13) 0.0408(12) 0.0266(11) -0.0041(10) 0.0073(10) -0.0022(10)
    N2 0.0303(15) 0.0568(18) 0.0309(13) -0.0112(12) 0.0134(12) -0.0120(12)
    Br1 0.02548(18) 0.03463(19) 0.03161(18) 0.00029(10) 0.00396(12) -0.00178(10)
_geom_special_details
;
All e.s.d.'s (except the e.s.d. in the dihedral angle between two l.s. planes)
are estimated using the full covariance matrix. The cell e.s.d.'s are taken
into account individually in the estimation of e.s.d.'s in distances, angles
and torsion angles; correlations between e.s.d.'s in cell parameters are only
used when they are defined by crystal symmetry. An approximate (isotropic)
treatment of cell e.s.d.'s is used for estimating e.s.d.'s involving l.s.
planes.
;
loop_
    _geom_bond_atom_site_label_1
    _geom_bond_atom_site_label_2
    _geom_bond_site_symmetry_2
    _geom_bond_distance
    _geom_bond_publ_flag
    C2 N1 . 1.344(4) ?
    C2 N2 . 1.357(4) ?
    C2 C3 . 1.398(4) ?
    C3 C4 . 1.372(4) ?
    C3 Br1 . 1.904(3) ?
    C4 C5 . 1.390(4) ?
    C4 H4 . 0.95 ?
    C5 C6 . 1.378(5) ?
    C5 H5 . 0.95 ?
    C6 N1 . 1.336(4) ?
    C6 H6 . 0.95 ?
    N2 H2S . 0.81(4) ?
    N2 H2A . 0.78(4) ?
loop_
    _geom_angle_atom_site_label_1
    _geom_angle_atom_site_label_2
    _geom_angle_atom_site_label_3
    _geom_angle_site_symmetry_1
    _geom_angle_site_symmetry_3
    _geom_angle
    _geom_angle_publ_flag
    N1 C2 N2 . . 117.1(3) ?
    N1 C2 C3 . . 120.2(2) ?
    N2 C2 C3 . . 122.7(3) ?
    C4 C3 C2 . . 120.8(3) ?
    C4 C3 Br1 . . 119.7(2) ?
    C2 C3 Br1 . . 119.5(2) ?
    C3 C4 C5 . . 118.7(3) ?
    C3 C4 H4 . . 120.6 ?
    C5 C4 H4 . . 120.6 ?
    C6 C5 C4 . . 117.3(3) ?
    C6 C5 H5 . . 121.3 ?
    C4 C5 H5 . . 121.3 ?
    N1 C6 C5 . . 124.6(3) ?
    N1 C6 H6 . . 117.7 ?
    C5 C6 H6 . . 117.7 ?
    C6 N1 C2 . . 118.4(2) ?
    C2 N2 H2S . . 120(3) ?
    C2 N2 H2A . . 122(3) ?
    H2S N2 H2A . . 113(4) ?
loop_
    _geom_torsion_atom_site_label_1
    _geom_torsion_atom_site_label_2
    _geom_torsion_atom_site_label_3
    _geom_torsion_atom_site_label_4
    _geom_torsion_site_symmetry_1
    _geom_torsion_site_symmetry_2
    _geom_torsion_site_symmetry_3
    _geom_torsion_site_symmetry_4
    _geom_torsion
    _geom_torsion_publ_flag
    N1 C2 C3 C4 . . . . 0.7(4) ?
    N2 C2 C3 C4 . . . . -177.6(3) ?
    N1 C2 C3 Br1 . . . . 178.6(2) ?
    N2 C2 C3 Br1 . . . . 0.3(4) ?
    C2 C3 C4 C5 . . . . 0.9(4) ?
    Br1 C3 C4 C5 . . . . -177.04(19) ?
    C3 C4 C5 C6 . . . . -1.1(4) ?
    C4 C5 C6 N1 . . . . -0.1(4) ?
    C5 C6 N1 C2 . . . . 1.7(4) ?
    N2 C2 N1 C6 . . . . 176.5(3) ?
    C3 C2 N1 C6 . . . . -1.9(4) ?
loop_
    _geom_hbond_atom_site_label_D
    _geom_hbond_atom_site_label_H
    _geom_hbond_atom_site_label_A
    _geom_hbond_site_symmetry_A
    _geom_hbond_distance_DH
    _geom_hbond_distance_HA
    _geom_hbond_distance_DA
    _geom_hbond_angle_DHA
    N2 H2S N1 3_766 0.81(4) 2.21(4) 3.019(4) 173(3)
_iucr_refine_instructions_details
;
TITL 11a_MJ_a in P2(1)/c
CELL  0.71073  12.2179   4.0007  12.8451   90.000  109.731   90.000
ZERR     4.00   0.0006   0.0002   0.0006    0.000    0.003    0.000
LATT   1
SYMM  - X, 1/2 + Y, 1/2 - Z
SFAC  C    H    N    BR
UNIT  20   20   8    4
MERG   2
OMIT    -2.00  56.00
FMAP   2
PLAN    5
SIZE     0.09   0.40   0.50
EQIV $2 -x+2, -y+1, -z+1
HTAB N2 N1_$2
HTAB 3
HTAB
ACTA
BOND
BOND   $H
CONF
L.S.   4
TEMP  -100.00
WGHT    0.047900
FVAR       0.34416
MOLE    1
C2    1    0.818191    0.423548    0.492643    11.00000    0.03088    0.02938 =
         0.02531    0.00306    0.00840    0.00017
C3    1    0.704755    0.366790    0.491158    11.00000    0.02707    0.02556 =
         0.02385    0.00337    0.00386    0.00314
C4    1    0.670224    0.470351    0.577087    11.00000    0.02816    0.03306 =
         0.03195    0.00764    0.01066    0.00698
AFIX  43
H4    2    0.593405    0.428724    0.576319    11.00000   -1.20000
AFIX   0
C5    1    0.749857    0.637414    0.665311    11.00000    0.03589    0.03758 =
         0.02504    0.00363    0.01091    0.00586
AFIX  43
H5    2    0.729019    0.716758    0.725784    11.00000   -1.20000
AFIX   0
C6    1    0.860246    0.683280    0.661503    11.00000    0.03430    0.03666 =
         0.02726    0.00023    0.00791   -0.00101
AFIX  43
H6    2    0.915023    0.797616    0.721477    11.00000   -1.20000
AFIX   0
N1    3    0.895569    0.578144    0.579346    11.00000    0.02859    0.04082 =
         0.02658   -0.00221    0.00732   -0.00413
N2    3    0.854668    0.335875    0.407666    11.00000    0.03032    0.05677 =
         0.03093   -0.01203    0.01344   -0.01124
BR1   4    0.595568    0.156190    0.365986    11.00000    0.02548    0.03463 =
         0.03161   -0.00178    0.00396    0.00029
H2A   2    0.922918    0.345089    0.414675    11.00000    0.02974
H2B   2    0.819947    0.209810    0.361624    11.00000    0.04303
HKLF    4
REM  11a_MJ_a in P2(1)/c
REM R1 =  0.0340 for   1200 Fo > 4sig(Fo)  and  0.0408 for all   1428 data
REM     81 parameters refined using      0 restraints
END
WGHT      0.0479      0.0000
REM Highest difference peak  1.044,  deepest hole -0.769,  1-sigma level  0.121
Q1    1   0.5430  0.1567  0.4016  11.00000  0.05    1.04
Q2    1   0.6404  0.1591  0.3253  11.00000  0.05    0.97
Q3    1   0.5853  0.3271  0.3167  11.00000  0.05    0.56
Q4    1   0.5832  0.0073  0.3145  11.00000  0.05    0.52
Q5    1   0.7053  0.3549  0.5436  11.00000  0.05    0.32
;
