# Supplementary material for: 3-Bromo­pyridin-2-amine
Source: Acta Crystallogr Sect E Struct Rep Online. 2012 Jan 14;68(Pt 2):o385. doi: 10.1107/S1600536811055541 (PMC3275062; doi:10.1107/S1600536811055541)
Supplement: Supplementary file 3 [file e-68-0o385-Isup3.hkl]

#
# h,k,l, Fc-squared, Fo-squared, sigma(Fo-squared) and status flag
#
data_I
_shelx_title ' 11a_MJ_a in P2(1)/c'
_shelx_refln_list_code          4
_shelx_F_calc_maximum      145.55
_exptl_crystal_F_000       336.00
_reflns_d_resolution_high  0.7573
 
loop_
 _symmetry_equiv_pos_as_xyz
 'x, y, z'
 '-x, y+1/2, -z+1/2'
 '-x, -y, -z'
 'x, -y-1/2, z-1/2'
 
_cell_length_a    12.2179
_cell_length_b     4.0007
_cell_length_c    12.8451
_cell_angle_alpha  90.000
_cell_angle_beta  109.731
_cell_angle_gamma  90.000
 
_shelx_F_squared_multiplier     1.000
 
loop_
 _refln_index_h
 _refln_index_k
 _refln_index_l
 _refln_F_squared_calc
 _refln_F_squared_meas
 _refln_F_squared_sigma
 _refln_observed_status
   1   0   0     4000.49     3356.91    127.83 o
   2   0   0      450.41      480.66     11.00 o
   3   0   0       18.06       27.40      4.99 o
   4   0   0    13364.79    15533.88    414.88 o
   5   0   0     4291.50     5047.74     86.48 o
   6   0   0     4566.06     5237.11    114.76 o
   7   0   0     3300.90     3875.50    131.88 o
   8   0   0       95.55      102.89      6.73 o
   9   0   0     1442.40     1621.62     42.17 o
  10   0   0     2519.90     2823.54     56.90 o
  11   0   0     2267.54     2498.32     55.22 o
  12   0   0      779.25      806.29     33.86 o
  13   0   0        1.33        5.74     14.27 o
  14   0   0      330.42      365.66     26.93 o
  15   0   0      530.15      476.77     30.73 o
   1   1   0     3675.02     3776.62    114.79 o
   2   1   0     9370.73    10311.00    206.32 o
   3   1   0     6651.65     7314.04     87.87 o
   4   1   0     3403.65     3799.43    152.84 o
   5   1   0       11.29       16.94      2.89 o
   6   1   0      939.20      948.11     80.21 o
   7   1   0     1169.54     1091.42     75.15 o
   8   1   0     3797.41     3562.06    238.26 o
   9   1   0     1978.26     1723.98    147.44 o
  10   1   0       61.72       56.01      6.70 o
  11   1   0      183.96      198.64     13.79 o
  12   1   0      743.53      800.46     24.03 o
  13   1   0      591.75      624.49     22.42 o
  14   1   0      342.77      329.74     18.38 o
   0   2   0      825.99      842.06     15.64 o
   1   2   0      418.52      462.78      8.53 o
   2   2   0      149.69      162.96      3.97 o
   3   2   0       11.15       11.98      2.39 o
   4   2   0      394.52      396.65      6.84 o
   5   2   0      754.82      805.41     33.07 o
   6   2   0      600.44      590.51     45.74 o
   7   2   0      381.01      384.12     27.28 o
   8   2   0      104.01      109.44      5.46 o
   9   2   0      277.23      266.30     18.60 o
  10   2   0       95.95       89.56      9.64 o
  11   2   0      312.58      301.36     37.13 o
  12   2   0        7.87       14.17     10.74 o
  13   2   0       12.00       15.73     11.33 o
  14   2   0        2.14        6.28     11.42 o
   1   3   0      174.20      177.04      8.06 o
   2   3   0      225.63      228.98      8.95 o
   3   3   0       24.57       19.07      5.98 o
   4   3   0      111.76      106.86      5.99 o
   5   3   0       26.17       26.01      4.45 o
   6   3   0       39.37       31.30      5.15 o
   7   3   0       31.39       22.40      5.50 o
   8   3   0      163.31      152.70      7.28 o
   9   3   0       79.58       75.67      6.61 o
  10   3   0        0.91       -1.08      6.35 o
  11   3   0        0.05        5.76      7.93 o
  12   3   0       24.12       46.58     12.86 o
   0   4   0     1205.83     1184.30     41.03 o
   1   4   0      349.67      346.09     12.72 o
   2   4   0       13.31       14.63      7.86 o
   3   4   0        7.68        7.84      8.06 o
   4   4   0      221.99      223.20     11.75 o
   5   4   0      397.18      392.27     28.77 o
   6   4   0      455.73      427.90     47.12 o
   7   4   0      192.70      196.96     23.99 o
   8   4   0       10.34        4.62      8.43 o
   9   4   0      181.06      160.56     24.19 o
   1   5   0       99.57      111.93     12.06 o
   2   5   0      346.83      355.15     15.82 o
   3   5   0      426.61      457.96     19.78 o
   4   5   0      101.83      125.73     12.91 o
 -15   1   1      125.38      124.83     14.65 o
 -14   1   1      174.97      178.96     15.30 o
 -13   1   1      332.90      340.24     17.85 o
 -12   1   1       31.35       43.70     10.92 o
 -11   1   1      152.12      141.82     14.75 o
 -10   1   1      602.28      546.47     41.15 o
  -9   1   1     1116.75     1039.61     68.43 o
  -8   1   1      824.55      845.81     34.32 o
  -7   1   1      638.09      664.02     26.18 o
  -6   1   1      648.42      674.98     24.42 o
  -5   1   1     3088.94     3269.09    121.47 o
  -4   1   1      789.59      834.96     20.79 o
  -3   1   1     3280.26     3580.95     79.97 o
  -2   1   1        5.54        7.88      1.32 o
  -1   1   1        6.74        6.76      0.86 o
   0   1   1     1456.06     1526.38    104.87 o
   1   1   1     9626.80    10361.84    288.19 o
   2   1   1     7119.50     7945.48    131.34 o
   3   1   1      647.24      752.24     20.15 o
   4   1   1       95.57       93.02      3.18 o
   5   1   1     1568.55     1670.04    108.77 o
   6   1   1     1951.73     1940.30    151.82 o
   7   1   1     1450.23     1338.05     89.16 o
   8   1   1      229.13      209.46     29.45 o
   9   1   1        1.11        3.13      5.52 o
  10   1   1       29.21       35.05      9.79 o
  11   1   1      424.08      456.44     35.21 o
  12   1   1      277.27      283.78     16.48 o
  13   1   1      245.08      242.70     16.27 o
  14   1   1       79.61       85.03     13.43 o
 -14   2   1       26.18       39.83     12.48 o
 -13   2   1      490.53      501.79     26.51 o
 -12   2   1      706.68      741.15     24.29 o
 -11   2   1      890.85      837.85    110.67 o
 -10   2   1      449.65      419.70     27.21 o
  -9   2   1       15.83       14.33      4.86 o
  -8   2   1      837.07      830.89     34.85 o
  -7   2   1     3774.18     3673.44    190.06 o
  -6   2   1     3028.82     2961.36    190.04 o
  -5   2   1     1464.20     1499.70     46.85 o
  -4   2   1       29.69       31.75      3.07 o
  -3   2   1      982.02     1036.65     29.38 o
  -2   2   1     5102.42     5109.64    155.23 o
  -1   2   1     5717.39     6102.06     32.70 o
   0   2   1     1234.55     1275.95     14.79 o
   1   2   1     1921.14     2027.62     85.16 o
   2   2   1      130.23      123.47      3.51 o
   3   2   1     5994.14     6594.34     68.43 o
   4   2   1     3853.55     3855.37    140.16 o
   5   2   1     4319.29     4317.07    264.53 o
   6   2   1      307.52      311.33     13.15 o
   7   2   1     1098.65     1154.16     79.12 o
   8   2   1      335.83      329.80     21.00 o
   9   2   1     1280.84     1283.20     86.42 o
  10   2   1     1733.89     1636.45    125.23 o
  11   2   1      223.64      240.51     15.40 o
  12   2   1        0.68        1.68     10.33 o
  13   2   1      286.33      278.82     17.40 o
 -12   3   1        1.48       13.61     13.26 o
 -11   3   1       89.41       56.23     10.96 o
 -10   3   1      756.14      664.79     43.25 o
  -9   3   1      673.29      665.29     32.44 o
  -8   3   1      779.80      737.53     38.59 o
  -7   3   1      732.60      732.31     45.65 o
  -6   3   1      124.19      132.55     10.78 o
  -5   3   1     1918.65     1885.24     60.34 o
  -4   3   1     2939.19     2857.32     87.81 o
  -3   3   1     2419.73     2527.83     43.64 o
  -2   3   1      310.94      310.90      9.79 o
  -1   3   1       84.40       85.73      6.81 o
   0   3   1      825.83      838.90     20.35 o
   1   3   1     3813.45     3937.56     48.56 o
   2   3   1     2870.45     2994.75     34.60 o
   3   3   1      467.49      484.25      9.50 o
   4   3   1       12.87        8.80      4.12 o
   5   3   1      698.98      700.17     39.01 o
   6   3   1     1521.54     1500.88    111.09 o
   7   3   1     1232.48     1206.62     77.49 o
   8   3   1      916.05      873.56     64.14 o
   9   3   1       29.39       14.35      8.94 o
  10   3   1      200.40      192.24     19.44 o
  11   3   1      388.38      395.93     37.40 o
  12   3   1      663.49      653.85     23.86 o
 -10   4   1      148.58      117.78     16.46 o
  -9   4   1        0.35        0.61      8.59 o
  -8   4   1      159.13      146.63     15.76 o
  -7   4   1      113.43      100.04     12.93 o
  -6   4   1      716.52      687.41     81.66 o
  -5   4   1      297.33      267.50     12.60 o
  -4   4   1        8.40       10.21      8.31 o
  -3   4   1       45.30       44.35      8.58 o
  -2   4   1      699.30      715.05     16.75 o
  -1   4   1      840.38      825.65     17.65 o
   0   4   1      229.99      212.55     10.99 o
   1   4   1       13.37        4.80      7.51 o
   2   4   1       60.08       67.83      8.80 o
   3   4   1      317.23      309.23     12.60 o
   4   4   1      634.98      624.34     29.84 o
   5   4   1      249.00      243.99     16.96 o
   6   4   1       38.47       34.53      8.95 o
   7   4   1        2.52       -6.58     10.15 o
   8   4   1      129.13      114.92     27.78 o
   9   4   1      234.52      196.33     32.88 o
  -5   5   1        0.94        2.39     10.91 o
  -4   5   1        8.70        7.67     10.76 o
  -3   5   1        6.34        2.39     10.38 o
  -2   5   1       11.90       18.06     10.41 o
  -1   5   1        1.70        1.46      9.95 o
   0   5   1       25.22       22.18     10.44 o
   1   5   1       12.62        2.53     10.30 o
   2   5   1        4.51        1.53     10.29 o
   3   5   1       12.75        8.20     10.54 o
   4   5   1        2.57        0.65     10.47 o
 -15   0   2       88.27       86.62     19.50 o
 -14   0   2      585.70      601.05     32.08 o
 -13   0   2      771.93      874.00     36.56 o
 -12   0   2     1718.76     1881.07     50.74 o
 -11   0   2      627.74      656.27     16.89 o
 -10   0   2      156.19      154.49      9.92 o
  -9   0   2     2115.41     2324.79     30.35 o
  -8   0   2     4743.98     4931.16    462.88 o
  -7   0   2     2939.00     3096.64    267.47 o
  -6   0   2     5542.21     6214.98    368.44 o
  -5   0   2      223.38      301.21     25.44 o
  -4   0   2    11106.86    10438.44   1204.16 o
  -3   0   2    11903.64    11213.03    202.26 o
  -2   0   2    18698.00    17596.70    470.84 o
  -1   0   2     2782.23     2691.05    167.84 o
   0   0   2     1612.62     1718.57    235.09 o
   1   0   2      355.50      370.92     12.46 o
   2   0   2     6812.98     7360.64    122.17 o
   3   0   2    10892.35    12436.23    113.13 o
   4   0   2     6067.25     7442.54     74.04 o
   5   0   2      730.16      883.71     26.93 o
   6   0   2      417.26      411.08     22.46 o
   7   0   2     2576.82     2431.45     55.05 o
   8   0   2     7667.24     7494.54     99.71 o
   9   0   2     2329.75     2392.87     54.88 o
  10   0   2       15.81       18.66     13.42 o
  11   0   2       44.12       58.76     16.13 o
  12   0   2      831.28      858.55     36.56 o
  13   0   2      708.73      669.18     34.02 o
  14   0   2      430.58      355.78     27.78 o
 -15   1   2      390.53      415.53     20.86 o
 -14   1   2      202.54      234.64     16.63 o
 -13   1   2       40.46       37.45     11.52 o
 -12   1   2      379.94      353.57     44.86 o
 -11   1   2     1403.88     1295.59     77.62 o
 -10   1   2     1440.76     1314.61     85.92 o
  -9   1   2     1402.01     1322.27     45.08 o
  -8   1   2      190.98      179.47      7.21 o
  -7   1   2     1016.47      964.85     39.59 o
  -6   1   2     2336.77     2334.29    134.69 o
  -5   1   2     4693.36     5075.06     97.95 o
  -4   1   2     6847.25     7336.13    149.20 o
  -3   1   2      136.29      151.47      5.83 o
  -2   1   2        3.64        5.44      1.22 o
  -1   1   2     6200.84     6087.17    405.96 o
   0   1   2    21186.00    19733.57   1203.73 o
   1   1   2      325.90      320.37     10.89 o
   2   1   2     1028.60     1090.72     41.31 o
   3   1   2      625.58      743.39     23.38 o
   4   1   2     3831.52     4021.21    240.96 o
   5   1   2     2893.68     3056.48    156.78 o
   6   1   2     4271.05     4096.18    323.20 o
   7   1   2     2237.94     2144.72    182.01 o
   8   1   2      265.41      251.10     24.24 o
   9   1   2      585.87      533.90     72.08 o
  10   1   2      844.62      948.61     25.42 o
  11   1   2     1384.46     1460.62     50.61 o
  12   1   2      308.51      294.95     17.16 o
  13   1   2       15.67       17.10     11.34 o
  14   1   2       49.88       47.33     12.80 o
 -14   2   2       25.38       36.84     12.88 o
 -13   2   2      247.25      276.28     18.11 o
 -12   2   2      166.60      158.25     17.42 o
 -11   2   2       24.48       12.99      8.26 o
 -10   2   2       18.43       11.56      5.59 o
  -9   2   2      306.83      283.20     10.16 o
  -8   2   2      310.72      303.57     16.46 o
  -7   2   2      295.64      290.05     18.55 o
  -6   2   2       65.45       59.88      4.37 o
  -5   2   2       16.55       17.19      3.40 o
  -4   2   2       16.85       12.08      2.74 o
  -3   2   2     1296.30     1275.42     46.64 o
  -2   2   2      688.03      690.45     30.27 o
  -1   2   2      685.03      640.63     37.08 o
   0   2   2      425.16      438.91     18.91 o
   1   2   2      667.05      638.21     20.64 o
   2   2   2     1131.06     1231.15     29.72 o
   3   2   2      970.70     1072.93     42.76 o
   4   2   2      297.45      306.53     16.03 o
   5   2   2        1.77        0.52      3.61 o
   6   2   2       64.03       65.87      7.04 o
   7   2   2      288.42      287.44     15.30 o
   8   2   2      144.51      155.63     12.02 o
   9   2   2      225.72      234.20     15.71 o
  10   2   2       78.84       85.27     12.09 o
  11   2   2       15.29       18.01     10.62 o
  12   2   2       22.82       20.40     11.19 o
  13   2   2      109.27      114.67     14.18 o
 -13   3   2        2.70       11.18     13.98 o
 -12   3   2        5.15       -7.37      8.78 o
 -11   3   2        1.40       -8.20      8.20 o
 -10   3   2      142.68      129.57      8.51 o
  -9   3   2        1.49       -5.46      5.46 o
  -8   3   2        0.05       -2.13      5.16 o
  -7   3   2       17.28       12.00      4.89 o
  -6   3   2      264.15      262.28     14.67 o
  -5   3   2       65.19       66.84      4.29 o
  -4   3   2       22.17       20.21      4.13 o
  -3   3   2       61.53       69.12      5.95 o
  -2   3   2       42.03       47.24      6.46 o
  -1   3   2      149.44      156.28      8.03 o
   0   3   2      234.63      246.17      9.06 o
   1   3   2       12.89       11.45      5.80 o
   2   3   2        0.72        1.27      5.53 o
   3   3   2       84.44       91.56      4.89 o
   4   3   2       68.00       74.11      5.41 o
   5   3   2       24.47       22.93      5.42 o
   6   3   2      127.33      125.71     12.52 o
   7   3   2      130.26      128.85     10.02 o
   8   3   2       28.72       21.85      9.19 o
   9   3   2       41.48       44.65      7.85 o
  10   3   2       17.04       14.72      8.50 o
  11   3   2        7.18       19.82     11.48 o
 -10   4   2       46.31       46.88     17.65 o
  -9   4   2      259.57      255.77     20.39 o
  -8   4   2      239.95      229.01     20.92 o
  -7   4   2       92.47       92.35     17.27 o
  -6   4   2      143.60      148.74     11.55 o
  -5   4   2       30.78       28.13      8.88 o
  -4   4   2      174.47      184.76     11.36 o
  -3   4   2      578.52      591.74     17.26 o
  -2   4   2      770.94      767.30     17.36 o
  -1   4   2      296.40      291.00     12.12 o
   0   4   2        1.38       -3.46      7.67 o
   1   4   2      124.87      116.03      9.77 o
   2   4   2      467.35      483.93     14.63 o
   3   4   2      614.00      630.77     19.34 o
   4   4   2      241.70      229.65     12.60 o
   5   4   2       10.76       14.58      8.43 o
   6   4   2       30.60       28.47      8.64 o
   7   4   2      164.86      165.42     11.95 o
   8   4   2      372.41      363.76     88.19 o
   9   4   2      138.69      124.56     24.32 o
  -5   5   2      245.65      253.78     15.45 o
  -4   5   2      311.28      305.22     15.89 o
  -3   5   2       59.67       57.74     11.64 o
  -2   5   2        5.67        4.19     10.18 o
  -1   5   2      301.44      327.34     15.55 o
   0   5   2      574.23      600.18     18.87 o
   1   5   2      269.95      287.50     14.99 o
   2   5   2       35.98       43.44     11.00 o
   3   5   2        2.94        1.38     10.45 o
 -15   1   3       54.14       53.16     13.19 o
 -14   1   3        4.70       12.82     11.64 o
 -13   1   3      398.92      420.46     20.50 o
 -12   1   3      222.88      230.88     20.98 o
 -11   1   3      432.50      383.81     26.72 o
 -10   1   3      449.98      389.54     18.97 o
  -9   1   3        0.18       -3.96      5.11 o
  -8   1   3      346.05      356.90      9.07 o
  -7   1   3     1603.51     1661.03     66.82 o
  -6   1   3      867.21      786.47     26.91 o
  -5   1   3     1576.45     1573.71     13.94 o
  -4   1   3     1026.30     1128.50     40.51 o
  -3   1   3     1018.20      985.57     42.53 o
  -2   1   3     2488.23     2270.89    148.41 o
  -1   1   3     5575.58     5208.27    435.04 o
   0   1   3     3214.19     2956.13    205.09 o
   1   1   3       77.28       71.36      2.37 o
   2   1   3      585.70      676.66     24.00 o
   3   1   3     2505.23     2912.75     68.37 o
   4   1   3     1075.17     1126.16     28.02 o
   5   1   3     1317.91     1366.81    117.46 o
   6   1   3      186.83      184.80     16.82 o
   7   1   3       55.02       50.83      5.05 o
   8   1   3        9.67        3.11      4.85 o
   9   1   3     1131.11     1100.91    111.28 o
  10   1   3     1277.55     1277.89     62.22 o
  11   1   3       53.75       55.52     12.03 o
  12   1   3        3.57        8.27     10.87 o
  13   1   3      149.70      138.57     15.07 o
 -14   2   3      516.55      547.82     24.28 o
 -13   2   3      388.49      379.88     25.20 o
 -12   2   3       56.55       44.18     10.00 o
 -11   2   3      115.21       97.28      7.05 o
 -10   2   3      742.13      723.46     23.57 o
  -9   2   3     1954.18     1938.39     85.42 o
  -8   2   3     2009.47     1997.98     73.71 o
  -7   2   3      751.42      738.14     28.45 o
  -6   2   3      190.29      197.35     11.52 o
  -5   2   3     2820.60     2786.88     67.19 o
  -4   2   3     2940.82     2846.56    133.14 o
  -3   2   3     4267.03     4031.93    209.07 o
  -2   2   3     1321.82     1162.30     64.16 o
  -1   2   3       98.23      101.78      6.32 o
   0   2   3      596.74      570.54     25.53 o
   1   2   3    12039.79    12853.72    309.20 o
   2   2   3     4039.03     4242.91    127.11 o
   3   2   3      360.16      352.04     15.11 o
   4   2   3      316.44      335.54     17.31 o
   5   2   3     1065.51     1076.24     85.17 o
   6   2   3     1566.08     1566.10     88.01 o
   7   2   3     1668.55     1642.52    109.10 o
   8   2   3     1743.07     1724.25    135.02 o
   9   2   3      105.41       98.16      8.79 o
  10   2   3      145.04      156.61     14.18 o
  11   2   3      596.73      604.22     22.51 o
  12   2   3      711.51      687.24     24.45 o
 -13   3   3      136.37       90.00     30.29 o
 -12   3   3      292.82      216.04     14.16 o
 -11   3   3      677.97      643.95     32.93 o
 -10   3   3      847.78      822.01     33.95 o
  -9   3   3       10.99       13.52      5.60 o
  -8   3   3      644.81      662.07     33.55 o
  -7   3   3     1580.16     1523.86     82.45 o
  -6   3   3     2222.33     2077.83     63.90 o
  -5   3   3      652.17      593.89     18.80 o
  -4   3   3       26.33       22.85      4.34 o
  -3   3   3       95.74       86.89      6.49 o
  -2   3   3     2214.21     2157.94     72.03 o
  -1   3   3     2464.43     2436.08     68.15 o
   0   3   3     1431.31     1395.41     43.55 o
   1   3   3      999.09     1066.99     43.92 o
   2   3   3      116.60      128.73      6.46 o
   3   3   3     1849.82     1881.01     99.08 o
   4   3   3     2183.94     2094.38    115.93 o
   5   3   3     1703.05     1657.57     88.21 o
   6   3   3      223.68      223.31     15.42 o
   7   3   3       52.66       52.69      5.72 o
   8   3   3      238.22      238.41     18.30 o
   9   3   3      910.99      914.69     64.06 o
  10   3   3      812.91      829.48     24.86 o
  11   3   3      100.51       79.78     18.49 o
 -10   4   3      308.52      284.22     16.92 o
  -9   4   3      148.24      144.86     13.71 o
  -8   4   3      287.74      269.43     25.73 o
  -7   4   3      184.57      171.36     21.09 o
  -6   4   3      123.84      125.98     11.14 o
  -5   4   3      204.31      217.91     12.31 o
  -4   4   3      365.99      360.18     13.74 o
  -3   4   3      447.99      433.24     14.40 o
  -2   4   3      130.52      129.75     10.18 o
  -1   4   3        9.17       10.79      7.90 o
   0   4   3      150.84      160.13     10.43 o
   1   4   3      437.94      462.91     15.02 o
   2   4   3      582.77      601.01     28.84 o
   3   4   3      322.48      322.04     19.24 o
   4   4   3        2.63       -3.48      8.05 o
   5   4   3       69.33       61.18      9.18 o
   6   4   3      282.11      280.07     31.03 o
   7   4   3      362.10      350.95     87.21 o
   8   4   3      147.11      131.95     26.30 o
  -5   5   3       12.68        3.85     11.16 o
  -4   5   3        0.05        1.13     10.87 o
  -3   5   3        8.62        8.56     10.80 o
  -2   5   3       50.89       42.53     11.32 o
  -1   5   3       31.40       20.97     10.62 o
   0   5   3        0.71        1.07     10.29 o
   1   5   3        7.95        5.17     10.23 o
   2   5   3        1.33       -1.37     10.38 o
   3   5   3        7.67       14.06     10.90 o
 -16   0   4      578.41      592.18     35.29 o
 -15   0   4      745.34      835.25     39.68 o
 -14   0   4      509.50      519.74     32.67 o
 -13   0   4      254.42      235.04     13.98 o
 -12   0   4      886.50      857.04     34.49 o
 -11   0   4     1940.65     1986.23    179.07 o
 -10   0   4     2085.54     2349.79    100.77 o
  -9   0   4     3071.78     3464.40     39.49 o
  -8   0   4      393.88      448.02     30.58 o
  -7   0   4      791.39      777.92     83.20 o
  -6   0   4     3954.32     3937.22    391.95 o
  -5   0   4     6705.48     6419.64    328.64 o
  -4   0   4     7671.18     6795.77     39.44 o
  -3   0   4     2382.35     2196.76     46.11 o
  -2   0   4        2.92        4.21      2.04 o
  -1   0   4     5894.05     5322.25    371.25 o
   0   0   4    14527.03    12564.35   2749.79 o
   1   0   4     4522.56     4477.80    278.21 o
   2   0   4     6847.54     7367.29    209.33 o
   3   0   4      659.37      752.77     15.25 o
   4   0   4     6480.78     7068.43     70.75 o
   5   0   4     4670.85     5157.56     64.33 o
   6   0   4     5584.66     6416.90     80.97 o
   7   0   4     1808.43     1902.00     47.45 o
   8   0   4      442.13      417.92     27.35 o
   9   0   4       27.12       15.70     15.70 o
  10   0   4      645.39      552.67     32.67 o
  11   0   4     2342.65     2214.98     60.96 o
  12   0   4      511.99      461.57     31.32 o
  13   0   4      138.93      134.41     22.20 o
 -15   1   4       14.06       24.20     12.73 o
 -14   1   4      292.69      338.99     20.32 o
 -13   1   4      766.13      823.58     20.70 o
 -12   1   4     1197.88     1072.30     48.98 o
 -11   1   4      317.09      275.04     20.41 o
 -10   1   4       79.05       64.30      6.66 o
  -9   1   4      635.56      629.20     20.89 o
  -8   1   4     2090.52     2130.68     83.57 o
  -7   1   4     3003.38     2978.92     98.33 o
  -6   1   4     2439.28     2477.32     75.68 o
  -5   1   4      221.87      219.40      5.61 o
  -4   1   4     2685.57     2640.97    165.00 o
  -3   1   4     5682.84     5416.80    414.36 o
  -2   1   4     4848.55     4458.68    274.21 o
  -1   1   4     2883.06     2514.96    203.62 o
   0   1   4      400.05      366.08     23.94 o
   1   1   4       66.60       45.30      3.57 o
   2   1   4     4563.36     4982.53    143.91 o
   3   1   4     6674.59     7141.91    287.34 o
   4   1   4     2350.56     2417.31    118.34 o
   5   1   4      523.24      564.00     37.54 o
   6   1   4      204.53      213.40     12.92 o
   7   1   4     1393.31     1467.13     91.73 o
   8   1   4     1944.17     1715.36     36.68 o
   9   1   4     1010.57      852.87     75.61 o
  10   1   4      178.91      169.03     16.97 o
  11   1   4        2.96        2.28     11.42 o
  12   1   4      240.72      230.36     17.52 o
  13   1   4      437.99      412.71     24.27 o
 -14   2   4       21.27       14.39     14.10 o
 -13   2   4        0.86       -9.22      9.27 o
 -12   2   4       36.18       14.65      5.35 o
 -11   2   4       99.14       91.05      7.21 o
 -10   2   4       53.85       50.51      6.31 o
  -9   2   4      449.65      464.23     20.26 o
  -8   2   4      111.52      103.75      6.04 o
  -7   2   4       99.42       90.24      5.11 o
  -6   2   4       18.77       13.14      3.65 o
  -5   2   4     1691.83     1702.46     48.83 o
  -4   2   4     1115.43     1096.66     52.21 o
  -3   2   4       57.50       62.19      2.85 o
  -2   2   4       35.18       35.10      3.31 o
  -1   2   4      922.56      887.00     57.27 o
   0   2   4     1015.01     1011.82     32.57 o
   1   2   4       30.02       35.48      3.20 o
   2   2   4      327.02      342.44     11.89 o
   3   2   4       24.91       26.53      3.63 o
   4   2   4       92.81       85.88      8.25 o
   5   2   4      349.00      356.27     21.15 o
   6   2   4      524.47      519.62     28.29 o
   7   2   4      212.16      203.20     13.12 o
   8   2   4       16.08       11.16      6.15 o
   9   2   4       58.80       46.52     11.85 o
  10   2   4      194.11      207.08     16.16 o
  11   2   4      156.41      169.29     15.78 o
  12   2   4       29.26       29.89     12.68 o
 -13   3   4        8.01      -10.78     12.06 o
 -12   3   4       95.64       94.00     11.39 o
 -11   3   4        3.03        1.20      6.76 o
 -10   3   4       85.45       87.08      7.91 o
  -9   3   4        0.43       -2.88      5.37 o
  -8   3   4       41.70       35.51      5.48 o
  -7   3   4       53.70       50.71      7.82 o
  -6   3   4       17.92       16.32      4.19 o
  -5   3   4       16.27       11.24      3.57 o
  -4   3   4      103.18       92.80      5.69 o
  -3   3   4       46.10       41.63      4.69 o
  -2   3   4      122.31      108.12      5.39 o
  -1   3   4       19.15       19.17      4.19 o
   0   3   4        3.07        9.70      4.24 o
   1   3   4      125.37      137.28      6.22 o
   2   3   4      215.90      223.59      9.69 o
   3   3   4      324.00      346.56     14.43 o
   4   3   4        4.77        5.34      5.01 o
   5   3   4       17.08       14.87      5.27 o
   6   3   4       25.27       27.59      5.46 o
   7   3   4       55.62       57.33      8.57 o
   8   3   4       22.83       24.20      7.47 o
   9   3   4        2.21        9.40     11.04 o
  10   3   4        2.25       23.13     16.72 o
 -10   4   4       96.47      105.48     12.10 o
  -9   4   4      149.72      143.32     13.87 o
  -8   4   4       79.14       68.51     13.09 o
  -7   4   4        8.59        6.73      9.56 o
  -6   4   4      324.61      338.86     23.21 o
  -5   4   4      551.63      571.68     25.24 o
  -4   4   4      450.74      449.20     15.14 o
  -3   4   4       91.34       91.13      9.78 o
  -2   4   4       71.45       74.23      9.39 o
  -1   4   4      384.84      414.04     14.09 o
   0   4   4      422.75      459.53     16.82 o
   1   4   4      196.23      222.72     11.59 o
   2   4   4      162.94      151.28     10.61 o
   3   4   4       44.30       30.25      8.58 o
   4   4   4      131.21      125.76     10.13 o
   5   4   4      409.73      390.39     40.43 o
   6   4   4      407.89      361.07     84.39 o
   7   4   4      119.13      108.41     26.81 o
  -4   5   4      177.66      189.63     14.42 o
  -3   5   4      447.83      456.14     17.83 o
  -2   5   4      230.73      245.54     14.83 o
  -1   5   4      109.66      117.40     12.52 o
   0   5   4       20.41       20.66     10.56 o
   1   5   4       52.57       51.05     11.30 o
   2   5   4      135.76      143.26     14.08 o
 -15   1   5       89.53      100.57     15.91 o
 -14   1   5      202.53      219.51     13.96 o
 -13   1   5      148.60      142.38     10.26 o
 -12   1   5      198.19      165.28     10.87 o
 -11   1   5        3.30       -3.33      6.05 o
 -10   1   5      324.87      303.44     17.86 o
  -9   1   5     1301.33     1342.59     53.69 o
  -8   1   5     1181.93     1151.83     21.83 o
  -7   1   5      327.92      337.59      8.57 o
  -6   1   5        0.07       -0.70      3.56 o
  -5   1   5     2048.04     2061.56     77.36 o
  -4   1   5     1180.29     1081.91     68.88 o
  -3   1   5     1006.67      790.50     69.52 o
  -2   1   5     1514.80     1417.87    139.89 o
  -1   1   5        6.68        0.57      2.47 o
   0   1   5      370.36      339.45     36.33 o
   1   1   5     2598.60     2598.69    109.80 o
   2   1   5      859.54      795.47     18.05 o
   3   1   5      613.58      651.02     24.65 o
   4   1   5      927.25     1014.34     44.25 o
   5   1   5      316.54      351.14     15.46 o
   6   1   5      726.60      759.98     30.55 o
   7   1   5     1125.37     1252.32     28.30 o
   8   1   5     1074.41     1066.35     39.81 o
   9   1   5       11.64        2.23     11.19 o
  10   1   5       87.04       70.41     13.73 o
  11   1   5       79.13       76.53     14.21 o
  12   1   5      213.26      196.91     21.74 o
 -14   2   5        6.28       -7.21     14.51 o
 -13   2   5      229.41      199.62     18.95 o
 -12   2   5      288.42      285.45      9.97 o
 -11   2   5     1511.43     1495.11     51.40 o
 -10   2   5     1579.83     1563.40     65.26 o
  -9   2   5       34.07       39.49      5.63 o
  -8   2   5      482.78      492.31     22.92 o
  -7   2   5     1518.64     1472.49     31.31 o
  -6   2   5     2672.50     2489.13     52.72 o
  -5   2   5     1641.90     1541.94     75.53 o
  -4   2   5      871.72      807.27     56.44 o
  -3   2   5      271.10      246.74     18.61 o
  -2   2   5     3146.28     2970.22    230.74 o
  -1   2   5     4252.86     3958.50    322.68 o
   0   2   5     2766.60     2699.07    110.34 o
   1   2   5      468.95      455.20     17.14 o
   2   2   5       15.28       16.94      3.43 o
   3   2   5     1292.00     1373.61     46.60 o
   4   2   5     2569.96     2693.08    145.94 o
   5   2   5     2160.41     2271.70    107.38 o
   6   2   5      712.28      692.84     47.36 o
   7   2   5        3.50       -5.75      5.75 o
   8   2   5      247.33      231.96     16.79 o
   9   2   5     1647.49     1480.79    183.76 o
  10   2   5      929.30      852.71     60.54 o
  11   2   5       55.44       65.83     14.17 o
 -13   3   5      310.89      266.52     22.25 o
 -12   3   5      144.24      134.74      8.98 o
 -11   3   5       62.31       55.63      7.39 o
 -10   3   5      675.86      663.90     21.22 o
  -9   3   5      666.75      632.36     18.99 o
  -8   3   5      992.23      899.96     32.48 o
  -7   3   5      455.39      409.44     20.67 o
  -6   3   5       48.14       51.92      4.66 o
  -5   3   5      305.53      282.79     13.39 o
  -4   3   5     1395.00     1276.97     75.90 o
  -3   3   5     2847.76     2696.68    124.44 o
  -2   3   5     1163.67     1105.76     51.86 o
  -1   3   5      130.72      139.48      6.22 o
   0   3   5      822.13      932.76     27.87 o
   1   3   5     3226.01     3486.80    156.47 o
   2   3   5     1357.24     1461.02     71.16 o
   3   3   5      536.11      559.18     31.45 o
   4   3   5      144.97      156.03      8.14 o
   5   3   5      115.31      128.82      7.70 o
   6   3   5      643.30      709.72     19.26 o
   7   3   5     1068.65     1019.51     83.09 o
   8   3   5      737.75      695.61     50.83 o
   9   3   5       69.32       80.80     19.50 o
  10   3   5       25.73       32.59     18.49 o
 -10   4   5       75.75       77.85     11.08 o
  -9   4   5        8.39        1.74      9.73 o
  -8   4   5       55.28       44.21     10.54 o
  -7   4   5      148.19      125.48     11.79 o
  -6   4   5      348.24      329.12     14.55 o
  -5   4   5      214.14      206.65     12.32 o
  -4   4   5      102.52      114.92     10.62 o
  -3   4   5        4.27        1.18      8.39 o
  -2   4   5      634.23      670.32     17.22 o
  -1   4   5      439.69      460.19     14.82 o
   0   4   5      284.84      272.05     12.48 o
   1   4   5      356.60      342.70     26.35 o
   2   4   5      113.93      103.90     10.01 o
   3   4   5      242.51      227.91     13.60 o
   4   4   5      160.26      164.82     11.21 o
   5   4   5      365.39      357.60     27.67 o
   6   4   5       51.76       40.68     14.61 o
   7   4   5        0.21       -3.50     12.35 o
  -3   5   5       26.13       17.48     11.13 o
  -2   5   5        9.80        5.44     10.66 o
  -1   5   5        4.31        2.40     10.53 o
   0   5   5        3.07       -4.39     10.31 o
 -16   0   6       41.59       75.65     22.20 o
 -15   0   6       21.90       28.71     20.68 o
 -14   0   6      394.54      396.68     19.22 o
 -13   0   6     1095.70     1135.02     81.43 o
 -12   0   6     1201.56     1339.03     53.32 o
 -11   0   6      429.73      481.24     17.57 o
 -10   0   6        0.15        1.78      6.34 o
  -9   0   6      134.82      150.77     14.77 o
  -8   0   6     3306.08     3228.76    275.42 o
  -7   0   6     5886.56     5494.78    490.45 o
  -6   0   6     2803.44     2571.85    166.33 o
  -5   0   6     1244.74     1146.78     43.32 o
  -4   0   6     3891.62     3508.55     96.66 o
  -3   0   6     7480.72     6941.36    372.88 o
  -2   0   6     3687.11     3012.42    329.97 o
  -1   0   6     6508.17     5628.04    808.33 o
   0   0   6      926.58      823.40    200.86 o
   1   0   6      323.16      308.42     19.42 o
   2   0   6     6040.66     6316.22    212.06 o
   3   0   6     5689.66     5658.80    244.42 o
   4   0   6     1683.65     1642.85     64.01 o
   5   0   6     1360.51     1463.57     34.53 o
   6   0   6       40.77       43.06     11.90 o
   7   0   6      927.78      968.14     34.70 o
   8   0   6     1731.78     1847.13     52.51 o
   9   0   6     2249.57     2223.76     63.24 o
  10   0   6      492.76      359.33     32.00 o
  11   0   6        0.05        2.95     17.73 o
  12   0   6      319.28      274.65     29.21 o
 -15   1   6      350.00      330.71     22.92 o
 -14   1   6      229.01      198.84     19.44 o
 -13   1   6      114.32      109.15      8.12 o
 -12   1   6      343.16      314.53     31.19 o
 -11   1   6      366.06      367.44     24.35 o
 -10   1   6      825.49      864.06     37.88 o
  -9   1   6     3112.63     3174.97    114.28 o
  -8   1   6      294.19      292.09      8.51 o
  -7   1   6      248.84      236.81      7.47 o
  -6   1   6     1022.26      955.43     20.20 o
  -5   1   6     4966.73     4821.30    251.40 o
  -4   1   6     2945.63     2645.86    173.14 o
  -3   1   6      808.19      722.79     72.62 o
  -2   1   6       73.48       66.58      6.24 o
  -1   1   6     2147.93     1950.28    200.09 o
   0   1   6     3971.39     3363.30    326.24 o
   1   1   6     2933.12     2779.66    147.58 o
   2   1   6     2495.38     2395.14     99.63 o
   3   1   6       61.92       57.94      4.49 o
   4   1   6     1227.79     1271.11     32.24 o
   5   1   6     1642.17     1680.89     47.92 o
   6   1   6     2045.01     2230.33     49.45 o
   7   1   6      781.08      839.85     23.88 o
   8   1   6       18.31       17.98     11.01 o
   9   1   6        3.79        4.38     11.82 o
  10   1   6      606.66      496.24     30.18 o
  11   1   6     1091.37      920.89     49.85 o
 -14   2   6        9.19       -4.71      9.48 o
 -13   2   6       84.71       79.75      7.91 o
 -12   2   6      167.25      161.23      8.61 o
 -11   2   6      155.00      156.01      9.06 o
 -10   2   6       13.52       14.31      6.25 o
  -9   2   6      250.74      253.22      9.02 o
  -8   2   6      242.13      238.14      9.53 o
  -7   2   6      350.26      344.26      8.76 o
  -6   2   6      304.79      294.45     13.44 o
  -5   2   6       27.15       27.33      4.24 o
  -4   2   6       26.06       25.13      3.72 o
  -3   2   6      136.72      124.05     10.04 o
  -2   2   6      468.49      430.06     32.86 o
  -1   2   6      476.82      423.18     27.02 o
   0   2   6      308.36      310.01     15.26 o
   1   2   6       16.72       16.31      3.47 o
   2   2   6      258.33      280.84     12.11 o
   3   2   6      702.43      727.68     17.49 o
   4   2   6      570.64      606.27     29.38 o
   5   2   6        9.00       11.44      4.35 o
   6   2   6        5.16        0.81      5.70 o
   7   2   6      111.50      105.60      9.29 o
   8   2   6      225.61      205.25     26.13 o
   9   2   6       43.31       34.80     13.10 o
  10   2   6       32.55       29.46     13.58 o
  11   2   6        8.39       13.56     13.34 o
 -13   3   6        0.01       -4.11     12.09 o
 -12   3   6       40.10       22.23      8.40 o
 -11   3   6        0.91       -6.42      6.42 o
 -10   3   6        2.55        1.66      6.14 o
  -9   3   6       86.61       81.55      6.81 o
  -8   3   6       14.16        7.08      5.11 o
  -7   3   6        5.58        1.88      4.61 o
  -6   3   6      112.36      104.80      5.60 o
  -5   3   6       17.73       15.57      4.19 o
  -4   3   6       83.19       77.41      5.20 o
  -3   3   6       89.39       85.98      7.83 o
  -2   3   6      142.52      141.09      5.17 o
  -1   3   6        2.40        0.66      3.75 o
   0   3   6       64.16       61.79      4.87 o
   1   3   6      225.38      233.41     13.08 o
   2   3   6       16.57       15.92      4.88 o
   3   3   6        3.54        2.57      4.84 o
   4   3   6        8.78        3.95      5.10 o
   5   3   6       88.47       80.51      7.40 o
   6   3   6        7.40        1.25      7.26 o
   7   3   6       11.54        2.37      7.60 o
   8   3   6        1.38       16.38     17.56 o
   9   3   6        6.14       -2.20     16.97 o
 -10   4   6        0.07        3.24     11.36 o
  -9   4   6       40.30       35.67     10.73 o
  -8   4   6      272.42      247.71     32.17 o
  -7   4   6      357.56      326.27     15.23 o
  -6   4   6      151.11      156.04     12.29 o
  -5   4   6        0.89        4.61      9.22 o
  -4   4   6      192.91      197.50     12.10 o
  -3   4   6      207.21      224.97     12.45 o
  -2   4   6      154.75      169.15     11.38 o
  -1   4   6      319.92      331.21     13.65 o
   0   4   6      175.36      180.18     11.88 o
   1   4   6        4.66        5.17      8.51 o
   2   4   6      427.88      414.12     26.50 o
   3   4   6      592.73      607.25     41.03 o
   4   4   6      153.20      171.68     20.79 o
   5   4   6       16.25       14.59     13.23 o
   6   4   6        9.31        1.21     12.42 o
 -15   1   7      127.48      131.96     28.85 o
 -14   1   7       17.18       10.88      7.22 o
 -13   1   7      101.49      110.72      8.27 o
 -12   1   7      274.42      268.10     14.72 o
 -11   1   7      956.15      981.01     62.46 o
 -10   1   7      399.42      419.84     17.53 o
  -9   1   7      197.92      202.44      8.31 o
  -8   1   7        2.05        4.82      4.80 o
  -7   1   7      288.97      271.38      8.02 o
  -6   1   7     1461.72     1355.15     50.30 o
  -5   1   7      467.96      399.58     32.42 o
  -4   1   7     1324.97     1285.66    108.76 o
  -3   1   7        7.35        5.41      3.42 o
  -2   1   7     1906.64     1736.81    165.22 o
  -1   1   7     1339.84     1155.91    109.26 o
   0   1   7     1549.78     1303.84    114.04 o
   1   1   7      450.55      364.59     80.93 o
   2   1   7        9.26       15.03      3.89 o
   3   1   7      724.31      734.26     12.17 o
   4   1   7     1356.33     1454.28     32.99 o
   5   1   7      458.65      500.44      9.55 o
   6   1   7      324.55      313.84     14.79 o
   7   1   7        2.41       -1.18      9.45 o
   8   1   7      101.65      102.86     13.84 o
   9   1   7      218.48      205.34     18.21 o
  10   1   7      259.98      178.22     19.07 o
  11   1   7      107.71       69.30     15.90 o
 -14   2   7      575.03      550.24     28.00 o
 -13   2   7      390.45      372.99     17.75 o
 -12   2   7      363.93      352.74     12.26 o
 -11   2   7      128.19      120.87      8.67 o
 -10   2   7      650.15      642.64     13.63 o
  -9   2   7      644.07      635.48     12.91 o
  -8   2   7     1681.07     1595.88     49.09 o
  -7   2   7      868.90      819.38     12.92 o
  -6   2   7        5.86        5.15      4.35 o
  -5   2   7      616.92      603.69     33.35 o
  -4   2   7     1872.30     1676.79    115.21 o
  -3   2   7     3186.05     2801.44    238.76 o
  -2   2   7     2338.95     2077.64    216.82 o
  -1   2   7       32.00       24.36      4.22 o
   0   2   7      663.54      695.58     22.65 o
   1   2   7     1886.13     1923.49     43.82 o
   2   2   7     1978.01     2025.55     70.93 o
   3   2   7     1358.62     1502.91     27.66 o
   4   2   7      559.99      578.50     24.89 o
   5   2   7      140.61      153.95     10.79 o
   6   2   7     1033.97     1045.00     47.93 o
   7   2   7     1307.81     1424.47     33.35 o
   8   2   7      715.16      658.07     43.73 o
   9   2   7       13.97        3.25     12.76 o
  10   2   7        1.20        1.03     13.10 o
 -13   3   7       60.93       58.10      9.57 o
 -12   3   7      212.26      215.22     11.55 o
 -11   3   7      665.70      659.47     19.41 o
 -10   3   7      513.73      510.97     16.46 o
  -9   3   7       24.32       24.16      6.14 o
  -8   3   7       41.36       41.30      6.01 o
  -7   3   7      517.16      482.85     34.03 o
  -6   3   7     1588.64     1463.83     48.00 o
  -5   3   7     1304.37     1206.05     57.50 o
  -4   3   7      433.90      389.52     20.62 o
  -3   3   7      128.60      113.48     10.94 o
  -2   3   7     1576.12     1622.86     69.10 o
  -1   3   7      969.40     1016.77     32.10 o
   0   3   7      897.91      950.50     36.33 o
   1   3   7      695.32      745.63     29.30 o
   2   3   7        0.55       -0.38      4.72 o
   3   3   7      219.11      245.90     16.12 o
   4   3   7      959.88     1005.89     48.63 o
   5   3   7     1469.68     1535.00     62.45 o
   6   3   7      330.27      333.38     25.36 o
   7   3   7       12.81       15.96     18.66 o
   8   3   7      126.16      115.75     23.56 o
  -9   4   7      127.71      113.97     14.02 o
  -8   4   7      313.31      267.88     26.56 o
  -7   4   7      135.16      126.42     12.58 o
  -6   4   7        1.72        2.02      9.97 o
  -5   4   7       15.92       24.76      9.87 o
  -4   4   7      455.73      457.60     16.30 o
  -3   4   7      465.93      467.23     16.12 o
  -2   4   7       31.81       40.98      9.53 o
  -1   4   7       98.59       92.57     10.33 o
   0   4   7       69.06       67.65      9.96 o
   1   4   7      337.15      341.07     20.00 o
   2   4   7       79.99       87.91      9.98 o
   3   4   7      279.73      271.60     17.22 o
   4   4   7       95.22       83.88     38.67 o
   5   4   7       12.17        4.91     13.33 o
 -15   0   8      266.30      275.52     18.41 o
 -14   0   8      394.61      384.66     30.48 o
 -13   0   8      372.13      453.16     19.56 o
 -12   0   8      138.72      136.08     12.83 o
 -11   0   8      177.04      174.31     12.80 o
 -10   0   8     2245.62     2330.18    187.85 o
  -9   0   8     6042.29     6052.88    535.74 o
  -8   0   8       16.23       12.16      6.45 o
  -7   0   8      192.81      174.81     10.80 o
  -6   0   8      661.74      581.54     31.08 o
  -5   0   8     5670.69     4924.74    189.99 o
  -4   0   8     1735.53     1373.01    105.66 o
  -3   0   8     1954.97     1754.69    220.12 o
  -2   0   8      692.43      649.41    100.19 o
  -1   0   8     1722.53     1548.87    198.41 o
   0   0   8     3445.78     3031.39    494.41 o
   1   0   8     4217.26     4086.55    264.12 o
   2   0   8     2681.96     2538.81    162.33 o
   3   0   8      290.96      274.79     16.29 o
   4   0   8      581.89      581.41     19.50 o
   5   0   8     2106.06     2152.33     45.25 o
   6   0   8     1963.80     2039.37     47.62 o
   7   0   8     1120.06     1153.21     39.68 o
   8   0   8      174.35      184.14     22.88 o
   9   0   8       19.16       15.53     18.57 o
  10   0   8      703.88      552.25     39.01 o
 -15   1   8        6.99       -0.81     10.73 o
 -14   1   8       64.72       67.02      8.30 o
 -13   1   8      514.60      531.16     32.77 o
 -12   1   8      678.62      698.72     35.05 o
 -11   1   8      630.38      642.91     31.58 o
 -10   1   8       45.80       44.65      6.62 o
  -9   1   8      281.27      283.12     10.42 o
  -8   1   8     1428.42     1413.75     17.85 o
  -7   1   8     2132.68     1971.96     54.89 o
  -6   1   8     1194.53     1100.22     26.41 o
  -5   1   8      337.77      326.55     15.87 o
  -4   1   8      501.95      479.85     38.03 o
  -3   1   8     1220.07     1140.08    112.15 o
  -2   1   8     1743.43     1462.68    135.99 o
  -1   1   8     3927.46     3391.35    305.78 o
   0   1   8      744.91      651.55     43.86 o
   1   1   8      179.24      153.48     24.36 o
   2   1   8     1320.16     1314.81     46.65 o
   3   1   8     1958.15     1962.03     60.86 o
   4   1   8     1183.40     1302.69     29.24 o
   5   1   8      568.73      627.41     11.30 o
   6   1   8       13.38       11.35      8.92 o
   7   1   8      313.41      361.99     28.20 o
   8   1   8      869.11      922.18     28.94 o
   9   1   8      783.47      722.34     43.90 o
  10   1   8      166.93      147.36     18.74 o
 -14   2   8       51.70       47.14      9.35 o
 -13   2   8        8.84       12.20      8.01 o
 -12   2   8       20.32       21.08      7.55 o
 -11   2   8       56.18       61.62      7.69 o
 -10   2   8       93.17       94.93      7.77 o
  -9   2   8      133.00      133.79      7.90 o
  -8   2   8       85.23       77.24      6.89 o
  -7   2   8        4.62        0.27      4.99 o
  -6   2   8       32.68       34.66      5.20 o
  -5   2   8      392.02      381.40     35.67 o
  -4   2   8      458.71      403.02     27.88 o
  -3   2   8      263.03      229.73     16.55 o
  -2   2   8       67.29       59.35      5.89 o
  -1   2   8      447.56      397.13     27.83 o
   0   2   8      343.19      325.31     11.10 o
   1   2   8      165.25      165.68      6.87 o
   2   2   8      428.27      439.73     18.81 o
   3   2   8       26.08       20.92      4.67 o
   4   2   8       36.87       36.22      6.16 o
   5   2   8        6.24        7.46      5.83 o
   6   2   8      320.55      345.75     17.48 o
   7   2   8       87.73       85.18     13.85 o
   8   2   8       29.90       29.82     13.52 o
   9   2   8        8.98       17.13     13.88 o
 -12   3   8        3.46       11.66      8.59 o
 -11   3   8       28.30       29.99      8.57 o
 -10   3   8        3.15        5.51      6.39 o
  -9   3   8       20.10       17.97      6.24 o
  -8   3   8       91.36       82.50      6.85 o
  -7   3   8       38.44       31.80      5.69 o
  -6   3   8        1.38        0.28      4.99 o
  -5   3   8       11.13       11.96      4.92 o
  -4   3   8      103.40       99.42      8.13 o
  -3   3   8        8.92        6.35      4.46 o
  -2   3   8       10.25       10.29      4.54 o
  -1   3   8      250.31      256.48      8.11 o
   0   3   8        9.95        8.54      4.73 o
   1   3   8       28.76       33.18      5.46 o
   2   3   8       16.11       17.84      5.53 o
   3   3   8       68.43       66.30      6.59 o
   4   3   8        7.50       -7.04      7.04 o
   5   3   8       17.31       11.30      8.76 o
   6   3   8        0.09       -4.81     16.46 o
   7   3   8       13.13       25.08     19.84 o
  -9   4   8      244.12      209.91     29.38 o
  -8   4   8        9.25        2.48     12.29 o
  -7   4   8       17.15       22.61     12.11 o
  -6   4   8       48.65       52.32     11.16 o
  -5   4   8      194.36      205.44     13.66 o
  -4   4   8      258.66      270.56     14.13 o
  -3   4   8      200.36      204.30     13.06 o
  -2   4   8        9.59        4.19      9.12 o
  -1   4   8      174.23      169.54     14.23 o
   0   4   8      365.67      350.39     22.39 o
   1   4   8      240.88      251.74     12.94 o
   2   4   8       73.06       86.86     10.17 o
   3   4   8        3.03        4.32      9.74 o
   4   4   8       33.88       28.70     14.06 o
 -15   1   9      155.69      175.55     10.64 o
 -14   1   9      169.77      181.62     11.77 o
 -13   1   9       62.22       61.18      7.81 o
 -12   1   9      131.39      141.47      9.59 o
 -11   1   9       37.67       41.54      6.64 o
 -10   1   9       16.34       12.91      6.12 o
  -9   1   9       62.21       62.71      6.68 o
  -8   1   9     1713.80     1661.56     32.84 o
  -7   1   9      525.31      490.22     11.10 o
  -6   1   9        0.31        0.16      4.63 o
  -5   1   9      145.20      144.76     10.65 o
  -4   1   9     1259.25     1163.55     99.35 o
  -3   1   9     1087.82      967.48     76.30 o
  -2   1   9      456.74      393.23     32.12 o
  -1   1   9        1.24       -2.11      4.21 o
   0   1   9       64.93       58.60      4.91 o
   1   1   9      270.80      267.76      9.65 o
   2   1   9      870.66      857.34     26.49 o
   3   1   9      370.38      391.70     10.72 o
   4   1   9      299.74      295.27      8.49 o
   5   1   9        0.47       -1.68      8.15 o
   6   1   9      451.44      444.98     18.39 o
   7   1   9      324.99      329.55     18.19 o
   8   1   9      224.80      245.70     18.79 o
   9   1   9       67.60       58.20     15.84 o
 -14   2   9       10.40        6.82      8.66 o
 -13   2   9       43.03       51.78      9.47 o
 -12   2   9      315.45      329.51     12.27 o
 -11   2   9      734.80      771.95     16.07 o
 -10   2   9      489.47      480.79     12.76 o
  -9   2   9       59.28       52.07      6.94 o
  -8   2   9       28.80       20.80      5.97 o
  -7   2   9      694.61      681.83     36.31 o
  -6   2   9     2418.07     2310.58    127.24 o
  -5   2   9     1100.23     1017.95     84.73 o
  -4   2   9      960.11      878.80     62.93 o
  -3   2   9      178.97      170.18     12.61 o
  -2   2   9     1585.39     1412.76    126.42 o
  -1   2   9      377.99      333.88     27.50 o
   0   2   9     1795.98     1722.83     47.95 o
   1   2   9     1278.27     1308.33     52.44 o
   2   2   9        0.35       -2.45      4.45 o
   3   2   9      323.83      336.98     11.71 o
   4   2   9     1202.28     1224.07     41.57 o
   5   2   9      973.40     1042.69     25.36 o
   6   2   9      369.27      391.53     18.99 o
   7   2   9       41.22       42.49     13.25 o
   8   2   9       58.35       59.21     15.45 o
 -12   3   9      131.85      114.40     10.67 o
 -11   3   9        7.34       14.71      8.61 o
 -10   3   9      117.05      119.67     10.10 o
  -9   3   9      371.25      356.06     26.42 o
  -8   3   9      957.04      879.82     42.84 o
  -7   3   9      398.91      368.79     16.27 o
  -6   3   9        2.16        1.00      5.28 o
  -5   3   9       96.93       97.66     11.13 o
  -4   3   9      765.38      723.12     55.37 o
  -3   3   9     1008.88      927.00     59.27 o
  -2   3   9      640.61      640.59     28.01 o
  -1   3   9      312.75      317.10      8.76 o
   0   3   9      108.56      124.12      6.92 o
   1   3   9      668.11      723.88     30.00 o
   2   3   9      776.56      821.17     47.06 o
   3   3   9     1025.49     1022.04     76.91 o
   4   3   9      159.33      166.90     13.49 o
   5   3   9       87.45       81.20     10.32 o
   6   3   9      269.90      306.31     27.10 o
  -8   4   9        6.64        1.41     12.68 o
  -7   4   9       53.14       56.69     13.32 o
  -6   4   9      178.33      197.65     15.85 o
  -5   4   9      235.08      242.70     15.95 o
  -4   4   9       43.46       56.82     12.12 o
  -3   4   9        0.99        0.46     10.51 o
  -2   4   9       43.46       44.57     11.16 o
  -1   4   9      211.08      226.59     14.35 o
   0   4   9      252.43      273.39     20.83 o
   1   4   9      164.85      172.11     15.93 o
   2   4   9        1.20        4.41     10.12 o
 -15   0  10       90.39      105.82     15.05 o
 -14   0  10      108.40      134.26     14.94 o
 -13   0  10      906.42     1024.55     27.88 o
 -12   0  10      771.15      873.61     41.96 o
 -11   0  10      819.79      860.46     54.02 o
 -10   0  10        2.35        4.73      7.53 o
  -9   0  10      341.13      337.98     33.39 o
  -8   0  10      445.65      414.87     33.59 o
  -7   0  10     2038.74     1821.97     72.73 o
  -6   0  10     2003.39     1787.07     80.32 o
  -5   0  10      720.40      660.68     58.55 o
  -4   0  10       65.56       64.45      8.42 o
  -3   0  10     1166.45      994.77    173.97 o
  -2   0  10     3157.33     2685.32    355.53 o
  -1   0  10     5091.71     4489.39    527.13 o
   0   0  10      333.10      299.05     19.87 o
   1   0  10      256.48      246.55     15.71 o
   2   0  10      536.07      517.38     37.14 o
   3   0  10     1935.89     1934.92     57.35 o
   4   0  10     1103.26     1065.06     33.18 o
   5   0  10      650.87      625.70     28.11 o
   6   0  10      178.86      171.14     19.76 o
   7   0  10      353.74      345.31     26.51 o
   8   0  10      814.30      799.88     40.36 o
   9   0  10      574.00      575.72     39.09 o
 -15   1  10      169.84      178.78     10.73 o
 -14   1  10      285.38      315.44     15.82 o
 -13   1  10      148.14      161.78     17.58 o
 -12   1  10       23.15       21.76      6.87 o
 -11   1  10      128.34      127.59      8.89 o
 -10   1  10     1059.86     1094.92     34.93 o
  -9   1  10     1359.92     1387.90     42.75 o
  -8   1  10       19.55       13.47      5.92 o
  -7   1  10       51.37       38.92      5.99 o
  -6   1  10       79.64       80.23      6.43 o
  -5   1  10     2023.40     1907.30    124.10 o
  -4   1  10     1153.34     1033.70     72.12 o
  -3   1  10     1636.30     1534.51    119.81 o
  -2   1  10      236.31      210.99     17.01 o
  -1   1  10     1241.98     1120.52     89.37 o
   0   1  10      802.88      730.23     30.36 o
   1   1  10     1171.20     1198.93     43.91 o
   2   1  10     1336.00     1387.49     44.22 o
   3   1  10       64.16       66.13      5.32 o
   4   1  10       46.02       41.30      8.81 o
   5   1  10      451.80      461.07     17.96 o
   6   1  10      893.00      881.40     25.37 o
   7   1  10      465.63      500.07     22.08 o
   8   1  10      128.07      151.99     17.27 o
 -14   2  10        0.59       -0.29      8.56 o
 -13   2  10       16.69       15.09      8.36 o
 -12   2  10      133.72      139.01      9.93 o
 -11   2  10       55.79       59.60      8.10 o
 -10   2  10       43.12       39.33      7.47 o
  -9   2  10        0.15       -4.58      6.33 o
  -8   2  10      226.84      236.88      9.58 o
  -7   2  10      234.57      217.67      8.89 o
  -6   2  10      157.38      142.79      8.07 o
  -5   2  10       23.28       22.04      5.62 o
  -4   2  10       14.84       12.24      5.32 o
  -3   2  10      106.39       97.85     10.74 o
  -2   2  10      185.14      158.79     15.38 o
  -1   2  10       78.05       68.55      6.31 o
   0   2  10      184.22      174.35      7.98 o
   1   2  10        9.01        5.56      4.83 o
   2   2  10       86.78       68.03     13.30 o
   3   2  10       65.05       74.63      7.20 o
   4   2  10      273.37      276.43     10.11 o
   5   2  10      130.66      132.61     13.13 o
   6   2  10        0.15       -4.18     11.04 o
   7   2  10       30.08       41.87     13.87 o
 -11   3  10       22.12       17.25      9.09 o
 -10   3  10       40.08       37.30      9.20 o
  -9   3  10       13.59       13.94      8.44 o
  -8   3  10       25.34       10.31      8.06 o
  -7   3  10        1.74       -1.97      7.52 o
  -6   3  10        4.32        4.82      7.43 o
  -5   3  10       65.60       64.40      8.20 o
  -4   3  10       15.55       17.54      7.09 o
  -3   3  10       73.74       80.05      8.08 o
  -2   3  10        6.63        0.89      6.74 o
  -1   3  10      114.43      115.56      8.57 o
   0   3  10       41.99       46.30      7.60 o
   1   3  10       10.44        8.47      6.95 o
   2   3  10        3.88        3.88      6.83 o
   3   3  10       12.36        6.41      8.62 o
   4   3  10       14.87       13.94      9.01 o
   5   3  10       35.90        9.46     16.80 o
  -7   4  10      160.75      167.20     16.43 o
  -6   4  10      128.33      134.58     15.05 o
  -5   4  10       13.71       16.85     12.00 o
  -4   4  10       21.05       17.41     11.69 o
  -3   4  10       71.42       92.06     12.87 o
  -2   4  10      177.42      200.96     14.68 o
  -1   4  10      248.37      261.53     15.53 o
   0   4  10       22.57       10.30     10.70 o
   1   4  10       11.14        6.60     10.40 o
 -14   1  11       50.30       62.81      8.60 o
 -13   1  11        0.46        0.83      7.09 o
 -12   1  11      176.90      193.10     13.12 o
 -11   1  11      248.98      262.63     11.75 o
 -10   1  11      372.80      378.24     16.73 o
  -9   1  11       75.54       75.83      7.16 o
  -8   1  11       33.50       33.19      6.28 o
  -7   1  11      272.44      249.72      9.04 o
  -6   1  11      537.75      492.86     29.07 o
  -5   1  11      214.12      213.15     10.64 o
  -4   1  11      270.22      256.69     15.99 o
  -3   1  11        5.83        6.38      5.00 o
  -2   1  11       89.91       76.38      6.13 o
  -1   1  11       35.10       27.19      5.28 o
   0   1  11     1525.17     1517.17     61.83 o
   1   1  11      609.77      620.43     26.24 o
   2   1  11       20.79       19.42      5.04 o
   3   1  11       44.65       41.55      6.13 o
   4   1  11      477.30      458.52     17.52 o
   5   1  11      284.89      294.67     16.36 o
   6   1  11       51.34       56.51     12.42 o
   7   1  11       43.16       32.72     13.13 o
 -13   2  11      186.23      206.18     11.79 o
 -12   2  11      203.01      207.70     11.25 o
 -11   2  11        4.46        8.57      7.45 o
 -10   2  11       21.74       24.99      7.54 o
  -9   2  11      486.96      484.60     15.29 o
  -8   2  11     1867.89     1835.74     41.20 o
  -7   2  11      214.24      221.75      9.46 o
  -6   2  11        1.44       -1.96      5.78 o
  -5   2  11        8.14        5.46      5.77 o
  -4   2  11      873.20      802.79     75.01 o
  -3   2  11      755.88      688.06     69.55 o
  -2   2  11      791.39      711.33     60.14 o
  -1   2  11      547.80      506.73     21.33 o
   0   2  11       68.92       65.01      6.94 o
   1   2  11      554.73      569.09     21.18 o
   2   2  11      913.59      977.67     33.50 o
   3   2  11      754.31      791.65     15.22 o
   4   2  11      217.36      226.79     14.80 o
   5   2  11        8.88        2.34     10.62 o
   6   2  11      269.88      279.66     18.63 o
 -11   3  11      331.45      361.67     14.85 o
 -10   3  11      224.85      214.09     12.50 o
  -9   3  11       94.73       88.18     10.28 o
  -8   3  11       25.13       17.64      8.67 o
  -7   3  11      251.96      271.38     12.53 o
  -6   3  11      735.69      765.77     35.95 o
  -5   3  11      566.12      594.99     34.31 o
  -4   3  11      311.34      315.76     14.77 o
  -3   3  11        4.67        6.55      7.28 o
  -2   3  11      199.38      216.98     10.63 o
  -1   3  11      317.32      334.56     16.62 o
   0   3  11      844.14      914.81     39.03 o
   1   3  11      426.83      471.63     29.09 o
   2   3  11        0.65        0.79      8.61 o
   3   3  11       68.99       60.24      9.88 o
   4   3  11      264.15      294.82     24.57 o
  -4   4  11       71.59       90.12     13.80 o
  -3   4  11      177.69      184.91     15.34 o
 -14   0  12      224.01      267.67     18.50 o
 -13   0  12      156.26      199.81     16.25 o
 -12   0  12        5.66        2.40     10.47 o
 -11   0  12      134.55      154.24     15.38 o
 -10   0  12      815.03      835.09     37.89 o
  -9   0  12     1092.54     1095.83     59.27 o
  -8   0  12      307.04      290.72     19.31 o
  -7   0  12      271.02      239.53     12.73 o
  -6   0  12      178.78      155.84     11.06 o
  -5   0  12     2412.27     2213.34    263.49 o
  -4   0  12     1158.48     1052.49    181.31 o
  -3   0  12     1454.98     1395.38    206.33 o
  -2   0  12       29.13       23.61      7.48 o
  -1   0  12      897.64      783.31     80.01 o
   0   0  12       37.39       31.55      7.26 o
   1   0  12     1169.35     1183.98     94.24 o
   2   0  12     2006.10     1997.79    133.23 o
   3   0  12      107.57      101.48     15.28 o
   4   0  12        1.39       -7.09     12.07 o
   5   0  12      479.15      439.45     27.35 o
   6   0  12      996.37     1033.57     41.37 o
 -14   1  12       19.23       21.24      8.27 o
 -13   1  12      278.31      304.48     17.47 o
 -12   1  12      319.72      348.71     19.25 o
 -11   1  12      248.12      262.02     13.59 o
 -10   1  12       42.90       42.86      7.33 o
  -9   1  12        3.17       -2.19      6.28 o
  -8   1  12      173.30      186.75      9.01 o
  -7   1  12     1140.17     1089.11     26.80 o
  -6   1  12      915.39      877.43     33.44 o
  -5   1  12      171.22      175.08     11.31 o
  -4   1  12        2.76       -1.53      5.49 o
  -3   1  12      424.93      381.05     23.86 o
  -2   1  12      921.88      851.22     75.84 o
  -1   1  12      903.38      867.74     49.41 o
   0   1  12      282.96      276.64     11.61 o
   1   1  12        2.93        5.30      5.16 o
   2   1  12       78.75       77.59      6.98 o
   3   1  12      574.03      568.30     19.01 o
   4   1  12      630.58      598.73     20.57 o
   5   1  12      360.82      384.19     18.72 o
   6   1  12       46.13       46.14     12.92 o
 -12   2  12       13.93       17.86      8.50 o
 -11   2  12        0.67        1.48      7.73 o
 -10   2  12      136.46      139.57      9.75 o
  -9   2  12       71.36       71.74      8.35 o
  -8   2  12        1.74        3.29      6.76 o
  -7   2  12       36.02       38.37      7.05 o
  -6   2  12        1.29       -1.24      6.28 o
  -5   2  12       69.40       65.47      8.79 o
  -4   2  12      148.62      141.45      9.86 o
  -3   2  12      176.39      170.22     12.00 o
  -2   2  12       40.80       40.75      5.87 o
  -1   2  12        7.91        8.61      6.22 o
   0   2  12      113.66      115.28      8.17 o
   1   2  12      172.06      200.23      8.14 o
   2   2  12       96.86      107.34      8.37 o
   3   2  12        5.32        2.90      9.36 o
   4   2  12        1.12       -2.91     10.37 o
   5   2  12       24.35       20.03     12.03 o
 -10   3  12        1.30        3.30      9.46 o
  -9   3  12        0.49       -1.16      8.90 o
  -8   3  12        4.20       -3.63      8.73 o
  -7   3  12      107.90      102.04     11.83 o
  -6   3  12       29.43       36.93      8.97 o
  -5   3  12        7.10       -1.08      7.97 o
  -4   3  12        0.17       -4.41      7.69 o
  -3   3  12       35.08       35.32      8.32 o
  -2   3  12       27.56       26.68      8.18 o
  -1   3  12        4.18        5.31      7.65 o
   0   3  12        1.74       -0.43      7.56 o
   1   3  12        0.70       -2.32      8.96 o
   2   3  12        1.07       -5.54      9.21 o
 -13   1  13       38.01       42.08      8.50 o
 -12   1  13       38.81       35.01      8.10 o
 -11   1  13       22.65       22.06      7.49 o
 -10   1  13       22.55       17.23      7.26 o
  -9   1  13      137.25      136.40      9.09 o
  -8   1  13      295.74      287.64     11.90 o
  -7   1  13       57.74       60.24      9.27 o
  -6   1  13       67.67       65.58      7.34 o
  -5   1  13       27.12       15.93      6.35 o
  -4   1  13      353.07      336.35     29.13 o
  -3   1  13      316.32      299.51     26.01 o
  -2   1  13      462.02      437.46     35.62 o
  -1   1  13      173.82      170.13     14.34 o
   0   1  13      219.00      206.15     10.61 o
   1   1  13       96.48       93.70      7.77 o
   2   1  13       94.50       88.86     10.83 o
   3   1  13      208.55      201.22     14.12 o
   4   1  13       49.53       46.98     11.49 o
   5   1  13        5.49       -0.72     11.30 o
 -12   2  13      126.51      134.13     10.18 o
 -11   2  13      327.87      355.73     13.77 o
 -10   2  13      305.21      318.72     12.93 o
  -9   2  13       82.88       87.49      9.12 o
  -8   2  13        0.20        0.19      7.08 o
  -7   2  13       84.91       95.27      8.70 o
  -6   2  13      498.34      514.77     29.63 o
  -5   2  13      573.96      571.52     42.90 o
  -4   2  13      341.75      339.45     25.32 o
  -3   2  13       16.89        7.50      6.74 o
  -2   2  13       78.88       73.38      7.98 o
  -1   2  13      385.15      391.39     11.40 o
   0   2  13     1186.30     1257.35     35.15 o
   1   2  13      237.28      231.46     11.56 o
   2   2  13        8.01        9.14      8.32 o
   3   2  13        1.81       -9.84      9.84 o
  -8   3  13      464.61      503.51     24.44 o
  -7   3  13       75.24       80.81     10.61 o
  -6   3  13       18.26        8.98      8.89 o
  -5   3  13        0.35       -2.70      8.58 o
  -4   3  13      145.93      135.34     10.93 o
  -3   3  13      331.29      343.51     11.66 o
  -2   3  13      405.60      434.37     16.13 o
  -1   3  13      162.11      168.30     11.04 o
   0   3  13        9.89       12.64      9.94 o
 -13   0  14      352.05      434.04     22.11 o
 -12   0  14      294.86      343.14     19.92 o
 -11   0  14      176.19      190.19     15.31 o
 -10   0  14      167.27      177.38     13.39 o
  -9   0  14        0.12        1.30      9.69 o
  -8   0  14      273.75      268.26     15.04 o
  -7   0  14     1081.80     1067.43     53.39 o
  -6   0  14      499.59      527.65     48.39 o
  -5   0  14      110.99      116.73     20.01 o
  -4   0  14       63.60       52.97      9.89 o
  -3   0  14      222.96      211.94     15.49 o
  -2   0  14      554.08      517.74     40.40 o
  -1   0  14      871.94      817.35    103.04 o
   0   0  14      788.49      786.77     50.03 o
   1   0  14        9.37       22.71     13.00 o
   2   0  14      138.12      115.50     17.22 o
   3   0  14      529.59      552.50     29.47 o
   4   0  14      533.21      522.44     30.65 o
 -12   1  14        4.88        8.40      7.96 o
 -11   1  14       22.20       23.12      8.03 o
 -10   1  14      300.68      309.54     17.69 o
  -9   1  14      329.77      321.85     14.68 o
  -8   1  14      175.16      172.56     10.46 o
  -7   1  14      106.41      112.90      8.90 o
  -6   1  14       54.52       57.84      7.79 o
  -5   1  14      481.46      475.84     35.60 o
  -4   1  14      397.29      396.97     32.01 o
  -3   1  14      454.32      461.24     35.82 o
  -2   1  14       44.05       37.84      6.00 o
  -1   1  14       21.96       20.77      6.26 o
   0   1  14       23.99       29.95      6.18 o
   1   1  14      746.32      686.64     17.95 o
   2   1  14      612.19      586.69     20.60 o
   3   1  14       16.13        3.26     10.17 o
 -10   2  14       22.87       24.22      8.26 o
  -9   2  14        9.39        8.91      7.64 o
  -8   2  14       19.58       21.46      7.73 o
  -7   2  14       74.22       80.43      8.70 o
  -6   2  14      132.75      151.19     13.52 o
  -5   2  14       40.52       45.73      7.83 o
  -4   2  14       10.76       12.41      7.08 o
  -3   2  14        8.90       11.68      6.07 o
  -2   2  14       68.87       68.25      7.88 o
  -1   2  14       74.59       89.56      8.10 o
   0   2  14        6.48        5.22      7.17 o
   1   2  14       10.77       12.01      7.21 o
 -11   1  15      136.68      154.96     10.78 o
 -10   1  15       67.08       75.24      9.43 o
  -9   1  15       49.86       50.54      8.60 o
  -8   1  15        4.96       -4.36      7.53 o
  -7   1  15       20.39       14.75      7.75 o
  -6   1  15      237.71      236.07     14.08 o
  -5   1  15      164.48      176.26     11.59 o
  -4   1  15       28.74       31.49      7.42 o
  -3   1  15       20.06       22.85      7.16 o
  -2   1  15       23.12       18.83      6.08 o
  -1   1  15       79.31       75.53      7.70 o
   0   1  15      118.53      124.96      9.38 o
   1   1  15       96.12       89.64     12.06 o
  -8   2  15      219.46      218.98     11.73 o
  -7   2  15      150.21      170.80     10.82 o
  -6   2  15       85.74       67.07      8.97 o
  -5   2  15        8.42        4.01      7.67 o
  -4   2  15      207.23      200.92     22.81 o
  -3   2  15      375.63      379.42     21.81 o
  -2   2  15      336.05      370.38     18.94 o
  -1   2  15       68.35       81.90      9.13 o
 -10   0  16      252.37      268.69     19.97 o
  -9   0  16      259.31      280.49     17.21 o
  -8   0  16      217.22      255.11     16.45 o
  -7   0  16      104.17      118.83     15.53 o
  -6   0  16        8.45        2.28     10.52 o
  -5   0  16      341.20      345.96     29.58 o
  -4   0  16      448.94      474.92     36.02 o
  -3   0  16      291.65      298.46     19.94 o
  -2   0  16       93.92      104.24     12.87 o
  -1   0  16        0.52        0.34     13.42 o
  -9   1  16        0.26       -3.86      8.40 o
  -8   1  16      111.57      120.74     10.40 o
  -7   1  16      216.86      228.09     11.83 o
  -6   1  16      182.61      209.94     14.27 o
  -5   1  16       76.91       76.67      9.21 o
  -4   1  16       27.49       20.82      7.78 o
  -3   1  16       22.05       10.09      6.50 o
  -2   1  16      203.54      220.05     11.69 o
  -1   1  16      330.06      337.39     15.19 o
 
